# Supplementary material for: Plasticity in striatal dopamine release is governed by release-independent depression and the dopamine transporter
Source: Nat Commun. 2019 Sep 19;10:4263. doi: 10.1038/s41467-019-12264-9 (PMC6753151; doi:10.1038/s41467-019-12264-9)
Supplement: Supplementary file 4 — Source Data [file 41467_2019_12264_MOESM4_ESM.xlsx]

## Sheet: Figure 1c Means for 1a-b
	CPu		NAc
IPI (ms)	Mean	SEM	Mean	SEM
10	1.70943	0.138726	1.56546	0.039452
25	0.766741	0.102145	1.16664	0.016656
40	0.570255	0.091966	1.02819	0.043286
100	0.37834	0.082722	0.667515	0.030087
200	0.228529	0.03697	0.390183	0.008396

## Sheet: Figure 1e
	Control		L741,626
IPI (ms)	Mean	SEM	Mean	SEM
10	1.55275	0.181387	1.50125	0.0865615
40	0.809544	0.117434	0.682314	0.0668014
100	0.558702	0.0628719	0.533952	0.0364934
200	0.526143	0.0625198	0.513405	0.0478512

## Sheet: Figure 1f
	Control		L741,626
IPI (ms)	Mean	SEM	Mean	SEM
10	1.37404	0.127055	1.50224	0.164151
40	0.927218	0.075226	0.989921	0.102029
100	0.693038	0.0729736	0.70412	0.0558286
200	0.50085	0.0569188	0.631706	0.0445891

## Sheet: Figure 2c Means for 2a-b
	CPu		NAc
[Ca2+]o (mM)	Mean	SEM	Mean	SEM
1.2	0.376486	0.015012	0.565758	0.4449
2.4	1	0.025451	1	0.037639
3.6	1.81203	0.050247	1.39837	0.13925

## Sheet: Figure 2d
	[Ca2+]o (mM)
	1.2		2.4		3.6
IPI (ms)	Mean	SEM	Mean	SEM	Mean	SEM
10	1.92085	0.215771	1.70943	0.138726	1.54222	0.211091
25	0.560881	0.143619	0.766741	0.102145	0.635017	0.10561
40	0.474731	0.115491	0.570255	0.091996	0.544299	0.109099
100	0.287188	0.089187	0.37834	0.082722	0.362878	0.087881
200	0.181083	0.053269	0.228529	0.03697	0.213795	0.034474

## Sheet: Figure 2e
	[Ca2+]o (mM)
	1.2		2.4		3.6
IPI (ms)	Mean	SEM	Mean	SEM	Mean	SEM
10	1.98331	0.070451	1.56546	0.039452	1.25346	0.155534
25	1.21069	0.024418	1.16664	0.016656	1.00607	0.125395
40	1.19568	0.047659	1.02819	0.043286	0.906119	0.053961
100	0.687948	0.035845	0.667515	0.030087	0.521383	0.091461
200	0.318062	0.038067	0.390183	0.008396	0.351377	0.057202

## Sheet: Figure 2f
	CPu				NAc
	1p [DA]o (mM)		P2/P1		1p [DA]o (mM)		P2/P1
[Ca2+]o (mM)	Mean	SEM	Mean	SEM	Mean	SEM	Mean	SEM
1.2	0.318363	0.012694	1.92085	0.145507	0.19631	0.015801	1.98331	0.084733
2.4	0.845616	0.021522	1.70943	0.076163	0.346986	0.012904	1.56546	0.040835
3.6	1.53228	0.04249	1.54222	0.119422	0.485216	0.048318	1.25346	0.101063

## Sheet: Figure 2h Means for 2g
	CPu		NAc
[Ca2+]o (mM)	Mean	SEM	Mean	SEM
1	0.192671	0.019957	0.267336	0.025448
1.5	0.593583	0.046429	0.53541	0.065435
2	0.892779	0.063723	0.813606	0.02234
2.4	1	0.020641	0.992148	0.012026
3	1.401	0.036541	1.19044	0.059052
3.6	1.62157	0.116239	1.35763	0.041119

## Sheet: Figure 2i
CPu				NAc
1p [DA]o (mM)		P2/P1		1p [DA]o (mM)		P2/P1
Mean	SEM	Mean	SEM	Mean	SEM	Mean	SEM
0.192671	0.019957	0.170474	0.116029	0.267336	0.025448	0.627502	0.060403
0.593583	0.046429	0.128259	0.062348	0.53541	0.065435	0.600613	0.05077
0.892789	0.063723	0.178987	0.044086	0.813606	0.02234	0.588251	0.034412
1	0.020641	0.13502	0.024072	0.922148	0.012026	0.578712	0.044934
1.401	0.036541	0.099224	0.028838	1.19044	0.059052	0.562957	0.057455
1.62157	0.116239	0.187902	0.02762	1.35763	0.041119	0.612238	0.04402

## Sheet: Figure 3c Means for 3a-b
	[K+]o (mM)
	1.25		5		7.5
IPI (ms)	Mean	SEM	Mean	SEM	Mean	SEM
10	1.43146	0.017082	1.29776	0.095238	0.744952	0.03858
25	0.983503	0.01794	0.684712	0.054659	0.37425	0.029045
40	0.85938	0.004896	0.693266	0.041059	0.373402	0.036774
100	0.569285	0.007362	0.436257	0.00603	0.221213	0.035394
200	0.346018	0.014359	0.219071	0.020972	0.075013	0.017998

[truncated: 42 more sheets: Figure 3d, Figure 3e, Figure 4b Means for 4a, Figure 4c, Figure 4d, Figure 4f Means for 4e, Figure 4g, Figure 4h, Figure 5c Means for 5a-b, Figure 5d, Figure 5g Means for 5e-f, Figure 5h, Figure 6b Means for 6a, Figure 6d Means for 6c, Figure 6f Means for 6e, Figure 6h Means for 6g, Figure 6j Means for 6i, Figure 7b Means for 7a, Figure 7c Means for 7a, Figure 7d …]
